# Supplementary material for: Recommendations on Complementary Feeding as a Tool for Prevention of Non-Communicable Diseases (NCDs)—Paper Co-Drafted by the SIPPS, FIMP, SIDOHaD, and SINUPE Joint Working Group
Source: Nutrients. 2022 Jan 7;14(2):257. doi: 10.3390/nu14020257 (PMC8778394; doi:10.3390/nu14020257)
Supplement: Supplementary file 1 [file nutrients-14-00257-s001.zip]

Archive with 7 entries (6 files):
- nutrients-1513088-supplementary/
- nutrients-1513088-supplementary/Supplementary File S1.pdf
- nutrients-1513088-supplementary/Supplementary File S2.pdf
- nutrients-1513088-supplementary/Supplementary File S3.pdf
- nutrients-1513088-supplementary/Supplementary File S4.pdf
- nutrients-1513088-supplementary/Supplementary File S5.pdf
- nutrients-1513088-supplementary/Supplementary File S6.pdf
